# Supplementary material for: Towards a Central Role of ISL1 in the Bladder Exstrophy–Epispadias Complex (BEEC): Computational Characterization of Genetic Variants and Structural Modelling
Source: Genes (Basel). 2018 Dec 5;9(12):609. doi: 10.3390/genes9120609 (PMC6315746; doi:10.3390/genes9120609)
Supplement: Supplementary file 1 [file genes-09-00609-s001.zip]

Archive with 7 entries (7 files):
- genes-405097-final-suppl/Revision Supplementary File 1 and 2.docx
- genes-405097-final-suppl/Revision Supplementary File 3 local protein changes.pptx
- genes-405097-final-suppl/Revision Supplementary File 4 GWAVA & Ramachandran Plot.xls
- genes-405097-final-suppl/Revision Supplementary File 5 weblinks.docx
- genes-405097-final-suppl/Revision Supplementary File 6 72 gene list.docx
- genes-405097-final-suppl/Revision Supplementary File 7 ISL1_Hom Sap_Blast1_AlignNEW.aln.clustal_num.txt
- genes-405097-final-suppl/Revision Supplementary File 8 genomAD information.xlsx
