# Supplementary material for: Towards a Central Role of ISL1 in the Bladder Exstrophy–Epispadias Complex (BEEC): Computational Characterization of Genetic Variants and Structural Modelling
Source: Genes (Basel). 2018 Dec 5;9(12):609. doi: 10.3390/genes9120609 (PMC6315746; doi:10.3390/genes9120609)
Supplement: Supplementary file 1 [file genes-09-00609-s001.zip › genes-405097-final-suppl/Revision Supplementary File 4 GWAVA & Ramachandran Plot.xls]

## Sheet: GWAVA
S.No.	ID	Chromosome	Position	Region score	TSS score	TSS distance
1	rs6874700	5	50,701,750	0.43	0.48	4288
2	rs9291768	5	50,717,793	0.23	0.23	6467

## Sheet: Ramachandran Plot
Model	Residues in Core & Allowed Regions	Residues in Allowed Regions	Residues in Disallowed Region
ISL1_WT	0.798	0.146	0.056
ISL1_Ala46Gly	0.887	0.1	0.033

## Sheet: I-tasser
Model	Template	Percent sequence identity	C-score	Estimated TM-score	Estimated RMSD-score
ISL1_WT	4jcjA	0.37	-4.35	0.26±0.08	17.6±2.6Å
ISL1_Ala46Gly	4jcjA	0.37	-4.54	0.24±0.07	18.1±2.4Å
