# Supplementary material for: Towards a Central Role of ISL1 in the Bladder Exstrophy–Epispadias Complex (BEEC): Computational Characterization of Genetic Variants and Structural Modelling
Source: Genes (Basel). 2018 Dec 5;9(12):609. doi: 10.3390/genes9120609 (PMC6315746; doi:10.3390/genes9120609)
Supplement: Supplementary file 1 [file genes-09-00609-s001.zip › genes-405097-final-suppl/Revision Supplementary File 7 ISL1_Hom Sap_Blast1_AlignNEW.aln.clustal_num.txt]

CLUSTAL O(1.2.4) multiple sequence alignment


NP_990745.1               ----------MGDMGDPPKKKRLISLCVGCGNQIHDQYILRVSPDLEWHAACLKCAECNQ	50
XP_004017051.1            ----------MGDMGDPPKKKRLISLCVGCGNQIHDQYILRVSPDLEWHAACLKCAECNQ	50
ELR58138.1                SLWTLLPVTDMGDMGDPPKKKRLISLCVGCGNQIHDQYILRVSPDLEWHAACLKCAECNQ	60
NP_059035.3               ----------MGDMGDPPKKKRLISLCVGCGNQIHDQYILRVSPDLEWHAACLKCAECNQ	50
sp|P61371|ISL1_HUMAN      ----------MGDMGDPPKKKRLISLCVGCGNQIHDQYILRVSPDLEWHAACLKCAECNQ	50
XP_021064137.1            ----------MGDMGDPPKKKRLISLCVGCGNQIHDQYILRVSPDLEWHAACLKCAECNQ	50
                                    **************************************************

NP_990745.1               YLDETCTCFVRDGKTYCKRDYIRLYGIKCAKCSIGFSKNDFVMRARAKVYHIECFRCVAC	110
XP_004017051.1            YLDESCTCFVRDGKTYCKRDYIRLYGIKCAKCSIGFSKNDFVMRARSKVYHIECFRCVAC	110
ELR58138.1                YLDESCTCFVRDGKTYCKRDYIRLYGIKCAKCSIGFSKNDFVMRARSKVYHIECFRCVAC	120
NP_059035.3               YLDESCTCFVRDGKTYCKRDYIRLYGIKCAKCSIGFSKNDFVMRARSKVYHIECFRCVAC	110
sp|P61371|ISL1_HUMAN      YLDESCTCFVRDGKTYCKRDYIRLYGIKCAKCSIGFSKNDFVMRARSKVYHIECFRCVAC	110
XP_021064137.1            YLDESCTCFVRDGKTYCKRDYIRLYGIKCAKCNIGFSKNDFVMRARSKVYHIECFRCVAC	110
                          ****:***************************.*************:*************

NP_990745.1               SRQLIPGDEFALREDGLFCRADHDVVERASLGAGDPLSPLHPARPLQMAAEPISARQPAL	170
XP_004017051.1            SRQLIPGDEFALREDGLFCRADHDVVERASLGAGDPLSPLNPARPLQMAAEPISARQPAL	170
ELR58138.1                SRQLIPGDEFALREDGLFCRADHDVVERASLGAGDPLSPLHPARPLQMAAEPISARQPAL	180
NP_059035.3               SRQLIPGDEFALREDGLFCRADHDVVERASLGAGDPLSPLHPARPLQMAAEPISARQPAL	170
sp|P61371|ISL1_HUMAN      SRQLIPGDEFALREDGLFCRADHDVVERASLGAGDPLSPLHPARPLQMAAEPISARQPAL	170
XP_021064137.1            SRQLIPGDEFALREDGLFCRADHDVVERASLGAGDPLSPLHPARPLQMAAEPISARQPAL	170
                          ****************************************:*******************

NP_990745.1               RPHVHKQPEKTTRVRTVLNEKQLHTLRTCYAANPRPDALMKEQLVEMTGLSPRVIRVWFQ	230
XP_004017051.1            RPHVHKQPEKTTRVRTVLNEKQLHTLRTCYAANPRPDALMKEQLVEMTGLSPRVIRVWFQ	230
ELR58138.1                RPHVHKQPEKTTRVRTVLNEKQLHTLRTCYAANPRPDALMKEQLVEMTGLSPRVIRVWFQ	240
NP_059035.3               RPHVHKQPEKTTRVRTVLNEKQLHTLRTCYAANPRPDALMKEQLVEMTGLSPRVIRVWFQ	230
sp|P61371|ISL1_HUMAN      RPHVHKQPEKTTRVRTVLNEKQLHTLRTCYAANPRPDALMKEQLVEMTGLSPRVIRVWFQ	230
XP_021064137.1            RPHVHKQPEKTTRVRTVLNEKQLHTLRTCYAANPRPDALMKEQLVEMTGLSPRVIRVWFQ	230
                          ************************************************************

NP_990745.1               NKRCKDKKRSIMMKQLQQQQPNDKTNIQGMTGTPMVAASPERHDGGLQANPVEVQSYQPP	290
XP_004017051.1            NKRCKDKKRSIMMKQLQQQQPNDKTNIQGMTGTPMVAASPERHDGGLQANPVEVQSYQPP	290
ELR58138.1                NKRCKDKKRSIMMKQLQQQQPNDKTNIQGMTGTPMVAASPERHDGGLQANPVEVQSYQPP	300
NP_059035.3               NKRCKDKKRSIMMKQLQQQQPNDKTNIQGMTGTPMVAASPERHDGGLQANPVEVQSYQPP	290
sp|P61371|ISL1_HUMAN      NKRCKDKKRSIMMKQLQQQQPNDKTNIQGMTGTPMVAASPERHDGGLQANPVEVQSYQPP	290
XP_021064137.1            NKRCKDKKRSIMMKQLQQQQPNDKTNIQGMTGTPMVAASPERHDGGLQANPVEVQSYQPP	290
                          ************************************************************

NP_990745.1               WKVLSDFALQSDIDQPAFQQLVNFSEGGPGSNSTGSEVASMSSQLPDTPNSMVASPIEA	349
XP_004017051.1            WKVLSDFALQSDIDQPAFQQLVNFSEGGPGSNSTGSEVASMSSQLPDTPNSMVASPIEA	349
ELR58138.1                WKVLSDFALQSDIDQPAFQQLVNFSEGGPGSNSTGSEVASMSSQLPDTPNSMVASPIEA	359
NP_059035.3               WKVLSDFALQSDIDQPAFQQLVNFSEGGPGSNSTGSEVASMSSQLPDTPNSMVASPIEA	349
sp|P61371|ISL1_HUMAN      WKVLSDFALQSDIDQPAFQQLVNFSEGGPGSNSTGSEVASMSSQLPDTPNSMVASPIEA	349
XP_021064137.1            WKVLSDFALQSDIDQPAFQQLVNFSEGGPGSNSTGSEVASMSSQLPDTPNSMVASPIEA	349
                          ***********************************************************
