# Supplementary material for: Towards a Central Role of ISL1 in the Bladder Exstrophy–Epispadias Complex (BEEC): Computational Characterization of Genetic Variants and Structural Modelling
Source: Genes (Basel). 2018 Dec 5;9(12):609. doi: 10.3390/genes9120609 (PMC6315746; doi:10.3390/genes9120609)
Supplement: Supplementary file 1 [file genes-09-00609-s001.zip › genes-405097-final-suppl/Revision Supplementary File 8 genomAD information.xlsx]

## Sheet: Tabelle1
	Gene	rs Number	Nucleotide Change	Minor allele frequency (genomAD)
	ISL1	rs9291768	C>T	T=0.3837 (11763/30658, GnomAD)
		rs6874700	T>A	A=0.3866 (11926/30852, GnomAD)
		rs2303751	A>G	G=0.36413 (87945/241524, GnomAD)
		rs41268419	C>T	T=0.00219 (540/246242, GnomAD)
